# Supplementary material for: Epidemiology and Ecology of Usutu Virus Infection and Its Global Risk Distribution
Source: Viruses. 2024 Oct 12;16(10):1606. doi: 10.3390/v16101606 (PMC11512428; doi:10.3390/v16101606)
Supplement: Supplementary file 1 [file viruses-16-01606-s001.zip]

Archive with 1 entries (1 files):
- viruses-3193768-supplementary.pdf
